# Supplementary material for: Evolution of an invasive ductal carcinoma to a small cell carcinoma of the breast: A case report
Source: Medicine (Baltimore). 2022 Jan 14;101(2):e28433. doi: 10.1097/MD.0000000000028433 (PMC8758025; doi:10.1097/MD.0000000000028433)
Supplement: Supplemental Digital Content [file medi-101-e28433-s001.xlsx]

## Sheet: Sheet1
Sr#	Reference	Age	Gender	Smoker (Y/N/?)	Menopausal status	Non metastatic vs metastatic (At diagnosis)	Clinical Size (cm)	Axillary LN status	Radiologic appearance	Other information of note (Genetics, family history, etc.)	Pathology	Ki67	Treatment (Rx)	Last known outcome	Followup (from diagnosis)	Follow up (from Rx)
1	Boutrid H et al. (2020)	50	F	No	Pre	Non metastatic	2.4	N0	No specified features	None	Poorly differentiated neuroendocrine carcinoma/small cell carcinoma (ER) negative, (PR) positive (10% weak intensity), (HER2) negative. IHC staining was positive for (TTF-1), synaptophysin and chromogranin A, and rare cells positive for GATA3, consistent with primary SCCB. Importantly, and uniquely, an in situ component was identified (highlighted by the myoepithelial marker p40) which was also o…	70	Right lumpectomy + Axillary lymphnode dissection (ALND). Adjuvant chemo 4 cycles- cisplatin/etoposide + adjuvant WBRT. Lung recurrence treated with concurrent cisplatin/etoposide and RT x1 with reponse. Followed by 2 cycles cisplatin/etoposide +2 cycles carboplatin/etoposide/atezolizumab with stable disease.	Alive- Disease free x 36 months with recurrence in lung- RLL nodule and subcarinal lymphnode.	Data not available	Data not available
2	Ozdirik B et al. (2020)	78	F	Data not available	Post	Metastatic to bone, liver, pleura, peritoneum.	N/A	N/A	Mammogram: multiple round and oval high density masses with indistinct margins.	Brother had SCC lung.	Small cell carcinoma of the breast. Immunohistochemical staining revealed positive expression of synaptophysin and E-cadherin, which is expressed in primary breast tumors. Nuclear PR expression was positive in 15% of tumor cells. ER, HER2neu, CD3, CD20 were negative. Ki-67 was 40%.	40	carboplatin/etoposide + Bisphosphonate.	Response to treatement. Died of PE	9	N/A
3	Ozdirik B et al. (2020)	67	F	Data not available	Post	Metastatic to hilar LNs, liver	N/A	N/A	No specified features	None	IHC of breast bx showed a SCC with strong expression of synaptophysin and slightly weaker expression of chromogranin as well as positivity for pan-cytokeratin. Sporadic nuclear positivity for GATA3 was detected in tumor cells, while TTF1 and CDX2 were negative. Ki-67 was up to 80%.	80	cisplatin/etoposide (Stopped due to renal impariement). Disease progression treated with cyclophosphamide/vincristine/doxorubicin. Stopped due to neutropenia.	Died of multiorgan failure	11	N/A
4	Guo Z et al. (2019)	51	F	Data not available	Data not available	Non metastatic	Data not available	Data not available	Mammography showed a circular homogenous mass with well-defined margins and without calcification located in the posterior region of the left breast. US of the left breast demonstrated a heterogeneous, hypoechoic lesion with an accompanying peripheral blood flow signal. Magnetic resonance imaging again characteristic decreased signal intensity on T1-weighted displayed an approximately 2.6 cm mass.	None	Reports of post-operative pathology revealed infiltrating nests of small cells in the fibrotic stroma, showing that the tumor is composed of small round cells with hyperchromatic nuclei, a scant cytoplasm, and small sheet necrosis on the edge. Immunohistochemically, (ER), (PR), (HER2), and TTF-1 were all negative, whereas the Ki- 67 proliferation index was >90%. Furthermore, carcino- ma cells wer…	90	Lumpectomy + ALND. Adjuvant cisplatin/etoposide	Data not available	Data not available	Data not available
5	Shabbir SM et al. (2018)	55	F	Data not available	Post	Non metastatic inflammatory breast cancer	Data not available	Data not available	No specified features	None	Small cell carcinoma of breast. IHC: CK +ve, CD56 positive, LCA negative, EMA negative, synaptophysin positive, chromogranin A positive	Data not available	Neoadjuvant carboplatin/etoposide with partial reposnse. Followed by mastectomy (Residual disease and 11/18 LN positive) + 2 cycles adjuvant carboplatin/etoposide .Adjuvant RT. Local recurrence at 9 months. 8 cycles of carboplatin/paclitaxel with partial response. PCI + RT to chest wall.	Alive with bx proven second recurrence (19 months later) on third line therapy w/ single agent vinorelbine.	34	N/A
6	Dalle I A et al. (2017)	47	F	Data not available	Pre	Non metastatic	3	N0	No specified features	None	Pathology (surgery): revealed a high-grade small cell neu-roendocrine carcinoma, a Ki-67 proliferation index of 50%, estrogen receptor-negative disease, 20% progesterone receptor-positive cells, and negative Her2/neu. Chromogranin, CD56, and synaptophysin were all positive in more than 50% of tumor cells with evidence of ductal carcinoma in situ.	50	Total mastectomy + SLNB. Adjuvant cisplatin/etoposide 4 cycles + 5FU/epirubicin/cyclophosphamide (FEC) for 4 cycles + adjuvant tamoxifen.	Alive without disease	N/A	10
7	Raber, B et al. (2017)	38	F	Data not available	Pre	Non metastatic	2	Data not available	An ultrasound demonstrated a 2 × 1.2 × 1.7 cm hypoechoic oval mass with irregular microlobulated margins	BRCA negative	In the biopsy specimen, nor- mal breast lobular architecture was visible just adjacent to the tumor, which demonstrated a high-grade malignant neoplasm with lymphovascular invasion. Th e tumor displayed some of the classic features of small cell carcinoma. Th e immunostainsfor pancytokeratin, chromogranin, and synaptophysin were positive, consistent with the neuroendocrine nature of small cell ca…	Data not available	Neoadjuvant carboplatin/etoposide with near complete response. Followed by mastectomy + ALND. pCR with DCIS (receptor negative).	Alive without disease	15	N/A
8	Niravath, Polly et al. (2015)	46	F	No	Post	Recurrent breast cancer (in axillary tail) was small cell	2	Data not available	No specified features	BRCA 2 positive	Biopsy of recurrent mass revealed a small cell carcinoma, with densely packed cells with scant cytoplasm and finely granular chromatin. Evaluation of biomarkers was as follows: ER-negative, PR-positive with 30% staining, HER2-negative. Ki-67 was 65%. The cells were strongly positive for CD56, chromogranin, synaptophysin, and TTF-1. They were also CK7+, CK20-, and weakly positive for mammoglobin. …	67	Neoadj doxorubicin/cyclophosphamide-Taxane initially followed by mastectomy + SNLB w/ pCR and adjuvant tamoxifen. 3 years later on letrozole. Axillary tail recurrence was treated with surgery, adjuvant cisplatin/etoposide and RT.	Alive without disease	Data not available	Data not available
9	Amano, M et al (2015)	54	F	Data not available	Post	Non metastatic	1	N0	MMG showed clustered distribution of the fine pleo-morphic calcification within the focal asymmetric density. US showed a heterogeneously hypoechoic lesion accompanying the posterior echo attenuation. Contrast- enhanced CT showed non-mass-like, clustered patchy enhancement in the right breast	None	An aspiration biopsy indicated papillotubular carcinoma, whereas a core-needle biopsy indicated small cell carcinoma.Path on surgery: tumor was negative for estrogen receptor (ER), progesterone receptor (PR), human epider- mal growth factor receptor 2 (Her2), and thyroid tran- scription factor-1 (TTF-1), but weakly positive for CD56, chromogranin A, and synaptophysin. Ki-67 index was 33.4 %. The …	33	Partial resection followed by RT + epirubicin/cyclophosphamide.	Alive without disease	NA	24
10	Amano, M et al (2015)	51	F	Data not available	Post	Non metastatic	6	N1	Mammogram showed segmental distribution of fine pleomor-phic calcification with architectural retraction in the upper lateral portion of her left breas. US showed an irregularly shaped hypoechoic mass. Contrast- enhanced CT showed ill-defined, non-mass-like enhance- ment in the left breast and enlarged ipsilateral axillary lymph nodes.	None	The immunohistological study revealed that the tumor was positive for CD56, chromogranin A, and synaptophysin. The tumor was positive for ER receptor, but was negative for PR, Her2, and TTF-1. Ki-67 index was 6 %.	6	Neoadj cyclohosphamide/docetaxel with no radiologic response and grade 1a pathologic response. Adjvant Carboplatin/etoposide + RT.	Alive without disease	N/A	16
11	Murata, T et al. (2014)	59	F	Data not available	Data not available	Non metastatic	3	Data not available	Mammography revealed an indistinct mass, and ultrasonogram showed a solid, hypoechoic mass with an irregular contour measuring 2.3×2.7×2.2 cm	None	The biopsy specimen showed pattern- less sheets of undifferentiated small cells with a high nuclear-to-cytoplasmic ratio, revealing hyperchromatic nuclei and indistinct cytoplasm (Fig. 2). Results of immunohistochemistry (IHC) revealed that tumor cells in the solid and unstructured area were positive for CK, synaptophysin, chromogranin A, and TTF-1, indicating an epithelial tumor with neuroendocr…	20	Neoadj cisplatin/etoposide x 4 cycles with radiologic partial response. Mastectomy + ALND- residual tumor and +ve lymphnodes. Adjuvant epirubicin/cyclophosphamide + RT.	Alive without disease	36	N/A
12	Jiang, J et al. (2014)	79	M	Yes	N/A	Non metastatic	2	N0	Breast ultrasound showed an ill-defined mass (2.1×1.3 cm) with non-uniform internal echo. No	None	Small cell cancer- ER-ve/PR+ve/HER2 +ve	Data not available	Mastectomy with partial ALND. Adjuvant treatement declined by patient.	Recurrence at 20 months with neck lymphnode. Treated with 2 cycles irinotecan/carboplatin then 1 cycle docetaxel. Progressed with hepatic, bone and pulmonary mets	N/A	27
13	Kawasaki, T et al. (2013)	58	F	Data not available	Post	Data not available	Data not available	Data not available	Ultraso- nography revealed a well-defined, focally distorted, hypo-echoic right breast tumour. Systemic	None	Data not available	Data not available	Mastectomy with ALND.	Data not available	Data not available	Data not available
14	Alkaied, H et al. (2012)	83	F	Data not available	Post	Metastatic disease in the ribs, thoracic vertebral bod- ies, and the right hilar lymph nodes	N/A	N/A	A 0.8-cm irregular, hypoechoic lesion near the left areola was demonstrated on sonography	Previous breast Ca 37 years ago managed with mastectomy.	A sternal lesion biopsy specimen demonstrated poorly differentiated small cell carci- noma. Leukocyte common antigen, CD56, and chro- mogranin staining results were negative; pancytokeratin staining re- sults were positive; and synaptophysin and neuron-specific enolase (NSE) staining results were both focally positive. Further immunohistochemical (IHC) studies were positive for ER, PR, and mammag…	Data not available	Treated with hormone -letrozole->anastrozole + zoledronic acid with excellent response: her bone lesions disappeared and the mediastinal lymph nodes became non–FDG avid on follow-up PET.	Recurrence free	N/A	12
15	An, J K et al. (2012)	64	F	Data not available	Data not available	Initial breast lesion- patient declined biopsy. Patient re-presented 3 yrs later with left breast mass, lymphangitis carcinomatosis, paratracheal and axillary lymphnodes.	N/A	N/A	Mammography showed an ill-defined hyperdense mass occupied the left subareolar area which was adherent to the areola. A chest computed tomography showed multiple nodular septa, fissures, and pleural thickening of both lungs with a large bilateral pleural effusion and mul- tiple enlarged lymph nodes in the paratracheal and axil- lary areas, suggestive of lymphangitic metastasis.	DM, HTN	Microscopic finding showed infiltrating nests of small cells in the fibrotic stroma, the tumor cells of which had small hyperchromatic nuclei and scanty cytoplasms. Immunohistochemical stain showed strong positivity of the tumor cells for neuron-specific enolase, suggestive of small cell neuroendocrine carcinoma.	Data not available	Data not available	Data not available	Data not available	Data not available
16	Boyd, A S et al. (2012)	50	F	Data not available	Data not available	Non metastatic	Data not available	Data not available	No specified features	cutaneous mets	A biopsy of this eruption demonstrated an intradermal aggregate of basaloid cells with surrounding fibrous stroma and modest mucin deposition. Evidence ofduct formation was noted as was focal tumor retraction. The tumor cells exhibited cytologic atypia with mild crush artifact and occasional mitotic figures. . Immunohistochemically, the tumor cells were strongly positive for synaptophysin, bcl-2,…	Data not available	Bilateral mastectomy + SLND (2 nodes positive) + TRAM flap reconstruction. Adjuvant docetaxel/cyclophosphamide.	2 mo later patient presented with skin recurrence (erythematous papules and nodules involving her reconstructed left breast) + ipsilateral breast mass on CT chest. Further treatement not reported.	Data not available	Data not available
17	Ochoa, R et al. (2012)	25	F	Data not available	Data not available	Metastatic disease with mets to liver, vertebrae.	N/A	N/A	Ultrasound revealed dense tissue in the upper outer quadrant with marked architectural distortion, diffuse cystic duct dilation, and skin thickening.	Hispanic	A core biopsy revealed breast parenchyma diffusely infiltrated by a monotonous small-cell population arranged in solid nests with areas ofindividual cell necrosis and deposition ofblue powdery dissociated DNA in the adjacent stroma (Azzopardi effect). Immunohistochemistry revealed paranuclear dot- like positive staining with keratin and granular cytoplasmic staining with synaptophysin, supporting…	Data not available	Combination chemo with cisplatinum and etoposide was started with an initial significant clinical response being observed after 2 cycles, with resolution of back and breast pain and a 50% decrease in the left breast mass. After 4 cycles no further response was noted and radiation therapy to the breast was added.	Rapid progression ofbone disease was noted shortly after starting radiation therapy to the breast with bone scan revealing multifocal disease. Patient died shortly after.	6	N/A
18	Zadro, Z et al. (2012)	55	F	Data not available	Data not available	Non metastatic	2.7	N0	Mammogram showed ypoehogenic, irregular contour and inhomogeneous structures with dorsal beam attenuation in the peripheral parts.	None	FNA showed adenocarcinoma. Biopsy showed small cells with hyperchromatic nuclei with scant eosinophilic cytoplasm and scattered lymfplazmocytoid appearance, rare mitosis with areas of necrosis. IHC of tumor cells for LCA and CK 20 was negative, focal positive for CK7 and positive for chromogranin and synaptophysin and NSE. In 100% oftumor cells found in medium strong to strong nuclear positivity …	15	?surgical resection (not clearly worded) with 6 cycles FEC + RT.	Data not available	Data not available	Data not available
19	Cesaretti, M et al (2011)	68	F	Data not available	Post	Non metastatic	2	N1	Mammography and Ultrasonography showed a 1.5 - 2 cm solid lump with ill-defined borders and specular formation in right upper outer quadrant, with axillary lymphoadenopathy.	None	Fine-needle aspiration biopsy of the lump demonstrated neoplastic cells and classified the tumour as: “Invasive Ductal Carcinoma”.On segmentectomy the diagnosis was: Neuroendocrine carcinoma of the breast, G2.Immunohystochemical studies exhibited cells positive reaction for Cytokeratin (AE-1/AE3), GCDFP-15, Chomogranin A, Synaptophysin, Neuron specific enolase (NSE), E-cadherin. The oestrogen rec…	7	Segmentectomy + ALND. Adjuvant RT + Adjuvant tamoxifen (2 years)+ anastrazole (3 years).	Alive without disease	N/A	34
20	Kanat, O et al. (2011)	75	F	Data not available	Post	Non metastatic	4	Data not available	no specified features	None	ER/PR positive, HR2 -ve. strong immunoreactivity for neuron-specific enolase and synaptophysin.Chromogranin expression was detected.	Data not available	Mastectomy + Tamoxifen	Alive without disease	20	N/A
21	Kanat, O et al. (2011)	30	F	Data not available	Data not available	Non metastatic	3.5	Data not available	No specified features	None	Triple negative. strong immunoreactivity for neuron-specific enolase and synaptophysin.Chromogranin expression was detected.	Data not available	Mastectomy + 6 cycles adjuvant cisplatin/etoposide + RT	Alive without disease	33	N/A
22	Kanat, O et al. (2011)	35	F	Data not available	Data not available	Non metastatic	2.5	Data not available	No specified features	None	ER/PR positive, HR2 -ve. strong immunoreactivity for neuron-specific enolase and synaptophysin.Chromogranin expression was detected.	Data not available	Mastectomy + 6 cycles adjuvant cisplatin/etoposide + RT + Tamoxifen	Bone mets (15 mo after diagnosis)	19	N/A
23	Kanat, O et al. (2011)	42	F	Data not available	Data not available	Non metastatic	3	Data not available	No specified features	None	Triple negative. strong immunoreactivity for neuron-specific enolase and synaptophysin.	Data not available	Lumpectomy + ALND. Adjuvant cisplatin/etoposide x 6 cycles + RT	Alive without disease	9	N/A
24	Kanat, O et al. (2011)	56		Data not available	Data not available	Non metastatic	5.3	Data not available	No specified features	None	Triple negative. strong immunoreactivity for neuron-specific enolase and synaptophysin.	Data not available	Neoadjuvant FEC x4 ->no response-> mastectomy -> 4 cycles Adjuvant cisplatin/etoposide and RT	Alive without disease	48	N/A
25	Kanat, O et al. (2011)	40	F	Data not available	Data not available	Non metastatic	6	Data not available	No specified features	None	Triple negative. strong immunoreactivity for neuron-specific enolase and synaptophysin.	Data not available	Mastectomy + 6 cycles Adj cisplatin/etoposide + RT	later'(not specified)-> chest wall recurrence (confirmed small cell)+ liver mets. Patient died after chemo was stopped.	12	N/A
26	Kanat, O et al. (2011)	29	F	Data not available	Data not available	Non metastatic	9	Data not available	No specified features	None	Triple negative. strong immunoreactivity for neuron-specific enolase and synaptophysin.Chromogranin expression was detected.	Data not available	Mastectomy + 4 cycles Adj cisplatin/etoposide + RT	Death due to disease- brain and bone mets	16	N/A
27	Christie, M et al. (2010)	61	F	No	Data not available	?Non metastatic	3	N2	Mammography and ultra-sound demonstrated a 3cm spiculated lesion in the left breast and axillary lymphadenopathy. A PET/CT chest/ upper abdomen scan revealed a markedly fluoro-deoxy-glucose (FDG) avid 3cm left breast mass and at least four enlarged FDG avid left axillary lymph nodes.	PMHx of erythema nodosum/pleurodesis for idiopathic recurrent pleural effusion.	Small cell on biopsy and surgical path. By immunohistochemistry the invasive carcinoma cells were positive for neuroendocrine markers chromogranin, synaptophysin,and CD56, and were positive for TTF -1, E-cadherin, CAM5.2, CK7 and CK20. The invasive carcinoma cells were negative for oestrogen receptor, progesterone receptor, HER2, and GCDFP-15. The in situ carcinoma showed the same staining profil…	Data not available	Wide local excision + Level II ALND. Adj carboplatin/etoposide (after dx of liver mets) x 1 cycle (total 6 planned)	4 weeks post op, found to have multiple liver mets on US (after presentation for RUQ pain). Died 2 weeks after first cycle.	3	N/A
28	Latif, N et al. (2010)	53	F	No	Pre	Non metastatic	6	N0	Mammogram showed 4.8 · 4.7 cm right breast lobulated hypoechoiec upper outer quadrant mass with increased vascularity.	Fam Hx +ve: mother Breast Ca, sister ovarian Ca	True-cut biopsy of mass confirmed the cytologic diagnosis of small cell carcinoma.Immunohistochemical stains for chromogranin and synaptophysin were positive.tumor was negative for GCDFP-15 (breast marker) and TTF-1 (lung marker). The estrogen, progesterone receptor and Her-2 ⁄Neu were also negative.	Data not available	Neoadj carboplatin/etoposide x 6 cycles w/ near complete resolution on PET CT. -> lumpectomy + SLNBx. 1cm residual disease. Plan for adjuvant RT.	Data not available	Data not available	Data not available
29	Ersahin, C et al. (2009)	50	F	Data not available	Post	Non metastatic	3	N0	No specified features	2 sisters w/ brest ca	Core needle biopsy for diagnosis that showed a high-grade neuroendocrine carcinoma.The invasive tumor cells were diffusely and strongly posi- tive for chromogranin, synaptophysin, and TTF-1. The invasive tumor cells showed vari- able immunoreactivity for AE1/3, CK7, CK5/6, EGFR, GCDFP-15, and mammaglobin.	Data not available	Lumpectomy. SLNBx could not be completed. 1 yr later ipsilateral axillary recurrence. ->Axillary disection-> 1/16 +ve.	Alive without disease	Data not available	Data not available
30	Haji, A G et al. (2009)	68	F	Data not available	Data not available	Non metastatic	5.8	N1	No specified features	None	Fine-needle aspiration and core biopsy were suggestive of infiltrating ductal carcinoma (IDC). On surgical specimen: ER/PR/HER2 -ve, Microscopically, the majority of cells were small with scanty cytoplasm and hyperchromatic nuclei, admixed with occasional nucleoli arranged in nests with a focal cribriform pattern and trabeculae separated by desmoplastic stroma.Immunohistochemistry was negative fo…	Data not available	Neoadj docetaxel/epirubicin x6 cycles w/ clinical response -> Mastectomy w/ residual tumor, 1/13 LN.	Abdo US post surgery showed new liver mets (not previously seen on US). Died one month after surgery.	N/A	1
31	Hojo, T et al. (2009)	60	F	Data not available	Post	Non metastatic	2.2	N0	Mammogram of the right breast showed a microlobulated mass without calcification. An ultrasonogram confirmed the heterogeneity of the mass and showed no intraductal component. MRI showed a distinctly contrasting mass of about 3.0 x 2.0 cm in the upper-outer quadrant of the right breast, and neither ductal spread nor multiple lesions were observed.	None	Surgical specimen: small cell cancer. The tumor cells were positive for Grimelius, cytokeratinAE1/AE3, neuron-specific enolase (NSE), CD56, bcl-2 and CD117 (c-kit), but were negative for Chromogranin, cytokeratin34BE12, synaptophysin, estrogen receptor, progesterone receptor and Her2/neu.	Data not available	Mastectomy with ALND. No adjuvant Rx. Recurrence treated w/ carboplatin x 5 cycles w/complete clinical response in chest wall and 70% radiologic response in liver. Followed by 5FU/docetaxel w/ progression. Then carboplatin/etoposide x 4 cycles with some response. Liver progression w/ chemo being stopped.	Later'(not specified)-> chest wall recurrence (confirmed small cell)+ liver mets. Patient died after chemo was stopped.	N/A	26
32	Quiros Rivero, J et al. (2009)	41	F	Data not available	Data not available	Non metastatic	6	N0	No specified features	None	Biopsy was SCCB positive with negative hormonal receptors, p53 negative, ki-67 50–60% and Her2/Neu negative.	60	Neoadj FAC, taxol and etoposide for 6 cycles. In a posterior mammography there was a >50% reduction of the tumoral nodule. -> 'conservative surgery' with residual disease and -ve LNs + Adj RT.	Alive without disease	20	N/A
33	Rineer, J et al. (2009)	81	F	Data not available	Post	Non metastatic	5	N2	No specified features	None	Histological examination revealed small, blue malignant cells with extensive necrosis. Immunohistochemical staining was positive for synap- tophysin, chromogranin, and neural cell adhe- sion molecule (also known as CD56, a marker for neu- roendocrine origin); and negative for estrogen receptor, progesterone receptor, HER2/neu and leukocyte com- mon antigen.	Data not available	Treated with 6 cycles of irinotecan and carboplatin with partial clinical response followed by RT with eventual complete response.	Ipsilateral recurren breast at mass at 26mo. Rx with further irinotecan/carboplatin with response	Data not available	Data not available
34	Yamaguchi, R et al. (2009)	51	F	Data not available	Post	Non metastatic	3	N0	Mammography revealed a 1.2-cm microlobulated high-density mass with partially ill-defi ned borders. Neither microcalcifi cation nor satellites lesions were identifi ed	None	Diagnosed as IDC on FNA. Surgical sample consistent with SCC. synaptophysin (SYN), chromo- granin A (CMG) positive. ER/PR/HER2 negative. Ki67 85%.	85	Mastectomy with ALND. Adj weekly paclitaxel for six cycles.	Recurrence in pelvic bone after 1 year.	Data not available	Data not available
35	Takayama, T et al. (2008)	54	F	Data not available	Data not available	Non metastatic	1.2	N0	No specified features	None	Ductal carcinoma on FNA. Surgical specime : small cell carcinoma. Immunohis- tochemical staining was positive for CAM, CK7, NSE, and PGP 9.5 and negative for CK20, chromogranin A, synapto- physin, estrogen receptor, and progesterone receptor.	Data not available	Mastectomy + SLNBx w/ -ve LNs and 1.3cm tumor. No chemo/RT.	Alive without disease	N/A	60
36	Sadanaga, N et al. (2008)	33	F	Data not available	Pre	Non metastatic	4	N0	A contrast-enhanced MRI of her breast showed several enhanced masses in the right upper outer and central quadrants.	None	Core bx: invasive carcinoma. Surgical path: SCC. Triple negative. Neuron-specific enolase (NSE) gave a positive reaction, and chromogranin and synaptophysin a negative one.	Data not available	Mastectomy + ALND. Adjuvant epirubicin/cyclophosphamide x 4 cycles. Recurrence treated with RT with clinical response.	Recurrence at 6 months in R parasternal LN. Alive post RT w/ no recurrence.	N/A	60
37	Kitakata, H et al. (2007)	44	F	Data not available	Data not available	Non metastatic	5	N0	The mass appeared round with indistinct margins and small round calcifications on mammography and solid and hypoechoic with low heterogeneous echoes and a microlobulated contour on ultrasonography.	None	Core bx: scc w/ IHC positive for r synaptophysin, CD56, and NSE. Surgical sample: Immunohisto- chemically, the tumor cells were positive for neuroendocrine differentiation markers, including synaptophysin, CD56, and NSE but were negative for chromogranin A.The cells were also negative for TTF-1, ER/PR/HER2.	Data not available	Mastectomy + ALND (2/15) positive. Adjuvant epirubicin/cyclophosphamide x 3 cycles+ docetaxel x 3 cycles.	Alive without disease	22	N/A
38	Bigotti, G et al. (2006)	Data not available	M	Data not available	N/A	Data not available	Data not available	Data not available	No specified features	None	Data not available	Data not available	Data not available	Data not available	Data not available	Data not available
39	Bergman, S et al. (2004)	61	F	Data not available	Post	Non metastatic	2.5	N0	Mammographic and ultrasound examinations revealed a solid, poorly defined lesion with indistinct borders. The results of computed tomography scans of the chest, abdomen, and pelvis were within normal limits.	Prior ivasive ductal carcinoma treated with lumpectomy and RT.	Small cell. By immunohistochemical analysis, the neoplastic cells demonstrated focal, patchy positivity for cytokeratin AE1/3, NSE, c-Kit, and epithelial membrane antigen. There was strong reactivity for bcl-2 and CD99. The cells were negative for antibodies to leukocyte common antigen, CD20, CD3, chromogranin, synaptophysin, S-100 protein, ER, PR, HER-2/neu, and, in particular, E-cadherin. The d…	Data not available	Data not available	Data not available	Data not available	Data not available
40	Mariscal, A et al. (2004)	53	F	No	Data not available	Non metastatic	5	N1	Mammography revealed a round 5 × 5 cm mass that was denser than the surround- ing parenchyma and showed partially well-circumscribed and microlobulated margins in the axillary tail of the right breast. On US solid hypoechoic mass with low homogeneous echoes, mild poste- rior acoustic enhancement, and a microlobulated contour.	None	Immunohistochemical study were positive for synaptophysin, and negative for thyroid transcription factor-1,	Data not available	Neoadjuvant cisplatin/etoposide x 4 cycles with complete clinical and radiologic response. Followed by resection w/ compelte pathologic response.	Alive without disease	6	N/A
41	Jochems, L et al. (2004)	71	F	Data not available	Post	Non metastatic	3	N0	MRI revealed a multicentric tumour in the left breast.	None	A true cut biopsy of the largest lesion was performed and showed an invasive ductal carcinoma. Definitive histology report revealed that both tumours were primary neuroendo- crine carcinomas. The immunohistochemistry for neuron- specific enolase (NSE) and cytokeratin (NCAM) were posi- tive, as were the neuroendocrine differentiation indicators: synaptophysine, Leu 7 and chromogranin. ER/PR positi…	Data not available	Mastectomy + ALND (0/10). Adjuvant tamoxifen.	Alive without disease	12	N/A
42	Ajisaka, H et al. (2003)	56	F	Data not available	Post	Non metastatic	2	N1	No specified features	None	Excisional biopsy of the breast tumor suggested carcinoma. Surgical specimen was composed of small cells with a moderate amount of cytoplasm.Immuno- histochemically, they were negative for chromogranin A, but positive for synaptophysin diffusely and for CD56 (N-CAM) focally- dx as small-cell undifferentiated carcinoma.	Data not available	Breast conserving surgery + ALND. Adjuvant RT + Adj CMF (cyclophosphamide/methotrexate/5FU) x five cycles. Adjuvant tamoxifen.	Alive without disease	26	N/A
43	Ajisaka, H et al. (2003)	71	F	Data not available	Post	Non metastatic	2.5	N0	Mammography demonstrated an irregular-shaped tumor in the right mammary gland and CT scan showed the same tumor, with ductal spread to the nipple.	None	Aspiration cytology suggested carcinoma. Diagnosed as 'carcinoid tumor'- immunohistochemically positive for chromogranin A, synaptophysin, and neuron-specific enolase (NSE). ER/PR positive.	Data not available	Surgically resected (not stated what kind) + adjuvant tamoxifen.	Alive without disease	12	N/A
44	Sengoz, M et al. (2003)	73	F	Data not available	Data not available	Data not available	Data not available	Data not available	No specified features	None	Data not available	Data not available	Mastectomy + adjuvant RT.	Recurrence at thyroid, cervical, LAP (15 mo), Brain, adrenal (21), cranial. Dead of disease	25	N/A
45	Hoang, M P et al. (2001)	41	F	Data not available	Data not available	Non metastatic	14.5	Data not available	No specified features	Prior lobular carcinoma- 10 yrs prior	Invasive carcinoma in both cases with sheetlike, cordlike, and trabecular arrangements. There were frequent mitotic figures and extensive necrosis. Theneoplastic cells within theinvasivecomponent had scant cytoplasm and fine nuclear chromatin.IHC was negative for these general neuroendocrine mark- ers. ER/PR/HER2 -ve. Ki67 76%.	76	Data not available	Data not available	Data not available	Data not available
46	Hoang, M P et al. (2001)	51	F	Data not available	Data not available	Non metastatic	8	Data not available	No specified features	None	Invasive carcinoma in both cases with sheetlike, cordlike, and trabecular arrangements. There were frequent mitotic figures and extensive necrosis. Theneoplastic cells within theinvasivecomponent had scant cytoplasm and fine nuclear chromatin. IHC expressed chromogranin and synaptophysin; its in situ ductal component was negative. ER/PR/HER2 -ve. Ki67 95%.	95	Data not available	Data not available	Data not available	Data not available
47	Yamasaki, T et al. (2000)	41	F	Data not available	Pre	Non metastatic	4.5	N0	A mammogram of the right breast showed a 3.5 x 3 cm lobulated mass with ill-defined margins and spicular formation.	None	Fine-needle aspiration biopsy of the mass showed small amounts of atypical epithelial cells with hyperchromatic nuclei, inconspicuous nucleoli and high nuclear-cytoplasmic ratio. On surgical specimen- Foci of in situ intraductal components of small cell (oat cell) carcinoma were found, but any ductal component of usual ductal carcinoma was not observed.	Data not available	Completion astectomy + ALND. Followed by Adjuvant CMF x 6 cycles.	Alive without disease	16	N/A
48	Shin, Sandra J et al. (2000)	43	F	Data not available	Data not available	Data not available	1.3	Data not available	No specified features	None	All 9 were HER 2 negative.	Data not available	Lumpectomy + RT	Alive without disease	30	N/A
49	Shin, Sandra J et al. (2000)	44	F	Data not available	Data not available	Data not available	2	Data not available	No specified features	None	Data not available	Data not available	Lumpectomy + chemo/RT	Alive without disease	27	N/A
50	Shin, Sandra J et al. (2000)	46	F	Data not available	Data not available	Data not available	3.4	Data not available	No specified features	None	Data not available	Data not available	Mastectomy + chemo	Alive with metatstaic disease	11	N/A
51	Shin, Sandra J et al. (2000)	50	F	Data not available	Data not available	Data not available	2.2	Data not available	No specified features	None	Data not available	Data not available	Lumpectomy + chemo/RT	Alive without disease	35	N/A
52	Shin, Sandra J et al. (2000)	51	F	Data not available	Data not available	Data not available	1.5	Data not available	No specified features	None	Data not available	Data not available	Lumpectomy + RT	Alive without disease	25	N/A
53	Shin, Sandra J et al. (2000)	57	F	Data not available	Data not available	Data not available	2.5	Data not available	No specified features	None	Data not available	Data not available	Mastectomy + chemo	Alive without disease	10	N/A					Data not available
54	Shin, Sandra J et al. (2000)	62	F	Data not available	Data not available	Data not available	5	Data not available	No specified features	None	Data not available	Data not available	Neoadj chemo + Mastectomy + Adj chemo	Alive with metatstaic disease	32	N/A
55	Shin, Sandra J et al. (2000)	64	F	Data not available	Data not available	Data not available	1.8	Data not available	No specified features	None	Data not available	Data not available	Excision + chemo	Alive without disease	10	N/A
56	Shin, Sandra J et al. (2000)	70	F	Data not available	Data not available	Data not available	4	Data not available	No specified features	None	Data not available	Data not available	Lumpectomy + chemo/RT	Alive without disease	3	N/A
57	Shin, Sandra J et al. (2000)	67	F	Data not available	Data not available	Data not available	Data not available	Data not available	No specified features	None	Paget's associated with small cell carcinoma of the breast.Immunohistochemical stains showed immunoreactivity for cytokeratin AE1/3, cytokeratin 7, NSE, bcl-2, and no staining was seen for CAM5.2, chromogranin, synaptophysin, calcitonin, ER, PR, HER2/neu, and cytokeratin 20. An	Data not available	Data not available	Data not available	Data not available	Data not available
58	Fukunaga, M et al. (1998)	56	F	No	Data not available	Non metastatic	10	Data not available	No specified features	None	Microscopically, the tumor predominantly consisted of adiffuse proliferation of small, round to ovoid or spindle- shaped cells with hyperchromatic nuclei and ill-defined, scant cytoplasm that was reminiscent of oat cell carcinoma of the lung. ln areas, many tumor cells showed positivereaction for Leu-7 and synaptophysin. Some cells were positive for CAM5.2, carcinoembryonic antigen (CEA), chromog…	Data not available	Mastectomy + ALND (1/11). No Adjuvant Rx	Alive without disease	N/A	48
59	Francois, A et al. (1995)	68	F	No	Post	Non metastatic	4.5	N0	No specified features	None	FNA showed lobular carcinoma. Surgical path: ER/PR -ve.	Data not available	Mastectomy + ALND. Adjuvant RT. After recurrence, 6 cycles of doxorubicin/cyclophosphamide/etoposide with radiographic response.	Recurrence 11mo post surgery w/ pleural effusion, lung nodules, mammary and mediastinal LN. Sternoclavicular joint involvmenet. Died of tumor unrelated cause.	N/A	21
60	Wade, P M et al. (1983)	52	F	No	Post	Metastatic to liver	N/A	N/A	Mammography demonstrated a multilobulated soft tissue mass with numerous ill-defined margins.	(inflammatory breast Ca)	A more extensive incisional biopsy was performed to exclude sarcoma or lymphoma and the interpretation was undifferentiated carcinoma, pending ultrastructural exami- nation	Data not available	Mastectomy + Adjuvant 4 cycles doxorubicin/cyclophosphamide/vincristine with no response in liver mets. After bony mets: Given etoposide + pall RT to bony lesions.	Few weeks after cycle 4, back/thigh pain and found to have multiple bony mets + enlarged liver mets.	Data not available	Data not available
61	Ge, Qi-Dong et al. (2011)	39	F	Data not available	Data not available	Data not available	2	Data not available	On the mammography, the mass appeared round with indistinct margins with lots of punctates and scattered calcifications along the duct.	None	The patient did not undergo a fine needle biopsy. An intraoperative biopsy confirmed the pathologic diagnosis of SCC (70%) with the component of ductal carcinoma (DCIS) (30%). Immunohistochemically, tumor cells of the DCIS component were positive for estrogen receptor (ER), progesterone receptor (PR), and human epidermal growth factor receptor 2 (HER2). However, the tumor cells of the SCC compone…	70	Mastectomy + ALND (1/13). Adjuvant docetaxel/carboplatin x 6 cycles.	Data not available	Data not available	Data not available
62	Matt, L et al. (2013)	61	M	Data not available	N/A	Non metastatic	3	N0	No specified features	HPI: Initially presented and diagnosed with NSCLCa (Squamous) with left upper lobe bronchial obstruction with associated atelectasis, bilateral pleural effusions and mediastinal lymphadenopathy (LAD). 1 month later found to have right breast mass.	Before treatment could begin for his lung cancer, a biopsy of breast mass was obtained in IR. Pathology from this biopsy demonstrated a neuroendocrine carcinoma.The tumor consisted of sheets of crowded cells with hyperchromatic, pleomor- phic nuclei with high nuclear cytoplasmic ratio (NC ratio), scant cytoplasm, easily seen mitoses (Figure 3). Immunohistochemical staining results showed: CD56 - …	Data not available	Concurrent chemo/RT with 5 cycles of carboplatin/etoposide to right breast + RT to right upper lobe with radiologic response of breast and lung mass.	Alive without disease	Data not available	Data not available
63	Abu Khalaf, S et al. (2019)	38	F	Data not available	Data not available	Non metastatic	2	N2	No specified features	None	On biopsy, Histology revealed sheets of small oval cells with a high nuclear/cytoplasmic ratio; the nuclei were composed of finely dispersed chromatin, typical for small cell neuroendocrine carcinoma; and the immunohistochemistry showed positivity for chromogranin, synaptophysin, and thyroid transcription factor-1 (TTF-1) . However, estrogen and progesterone receptors were non-reactive.	Data not available	ALL treatement declined by patient for religious reasons.	Represented 18 mo after diagnois with confusion. Found to have high Ectopic ACTH and Bilateral adrenal hyperplasia, normal pituitary. No rx and patient died few months later.	Data not available	Data not available
64	Puscas, E et al. (2013)	50	F	Data not available	Data not available	Non metastatic	12	N2	No specified features	None	A core biopsy revealed a solid small-cellneuroendocrine carcinoma, G III with negative estrogen and progesterone receptors. IHC: CK AE1/AE3 pozitive, CD56 pozitive, TTF1 negative, chromogranin and synaptophysin negative.	Data not available	4 cycles neoadjuvant chemotherapy with farmorubicin/cyclophosphamide followed by 4 cycles Taxoterene. -> mastectomy + ALND (21/30) + Adj RT. Recurrence treated with RT and chemo (not mentioned which one).	Recurrence + mets in lung/liver 1 mo after mastectomy.	Data not available	Data not available
65	Angarita, F et al. (2013)	51	F	Data not available	Data not available	Non metastatic	2	N0	No specified features	None	A core needle biopsy of the mass reported high-grade IDC. on surgical sample: Cancer cells were polygonal, round, and oval shape and had finely granular nuclear chromatin with uniform and vesicular nuclei and relatively eosinophilic cytoplasm. Due to these features immunohistochemistry (IHC) with neuroendocrine markers was performed. Cancer cells stained positive for both synaptophysin and chromo…	20	neoadjuvant therapy four cycles of doxorubicin and cyclophosphamide ->RT with no clinical response-> underwent right modified radical mastectomy. Adj cis/etop -> carboplatin/paclitaxel. Adj Tamoxifen	Alive with metsastasis 13 mo after surgery to pulmonary, bone and hepatic.	Data not available	Data not available
66	Nicoletti, et al. (2010)	40	F	Data not available	Pre	Non metastatic	3	N0	No specified features	Her mother was diagnosed with breast cancer at 57 years old and her mother's aunt with SCNC of the lung at 73 years of age.	The biopsy of the lump revealed a SCNC of the breast. Surgical sample: The tumor cells were highly positive for neuron specific enolase (NSE), chromogranin and synaptophysin and negative for c-erb-B2 and cytocheratin 20. Estrogen receptors were posi- tive in 80% of the tumor cells, progesterone receptors were positive in 90%, Ki-67 90%, c-erb-B2 absent, p53 90%. No ductal carcinoma in situ was ob…	90	mastectomy and axillary lymph node resection(1/16). Adj doxorubicin/cylophosphamide x 4 cycles ->carboplatin/etoposide. Adj Tamox + LHRH analogue.	Alive without disease	N/A	96
67	Tremelling, et al. (2017)	65	F	Yes	Pre	Non metastatic	5	N2	No specified features	Smoking- 5.5 PYH (Quit 35 years prior). Heavy exposure to second hand smoking. Mother with breast Ca at 65	Biopsies revealed small cell carcinoma with neuroendocrine features in both areas, ER/PR negative, HER2 negative. Immunohistochemical staining was positive for TTF-1, synaptophysin and chromogranin, suggesting a primary small cell carcinoma of the breast.	Data not available	carboplatin/etoposide -> RT -> with good clinical response.	Data not available	Data not available	Data not available
68	Papotti, M et al. (1992)	50	F	Data not available	Data not available	Stage III- Non metastatic	Data not available	Data not available	Data not available	Data not available	Data not available	Data not available	mastectomy -> Streptozotocin	Died from metastatic disease	N/A	14
69	Papotti, M et al. (1992)	68	F	Data not available	Data not available	Stage III- Non metastatic	Data not available	Data not available	Data not available	Data not available	Data not available	Data not available	Mastectomy-> tamoxifen	Died from cerebral hemorrhage	N/A	9
70	Papotti, M et al. (1992)	41	F	Data not available	Data not available	Stage III- Non metastatic	Data not available	Data not available	Data not available	Data not available	Data not available	Data not available	Mastectomy -> RT	Died from metastatic disease	N/A	15
71	Papotti, M et al. (1992)	64	F	Data not available	Data not available	Stage III- Non metastatic	Data not available	Data not available	Data not available	Data not available	Data not available	Data not available	Lumpectomy	Alive without disease	N/A	44
72	Sebenik et al. (1998)	67	F	Data not available	Post	Stage III- Non metastatic	Data not available	Data not available	Data not available	Data not available	Data not available	Data not available	Chemo- > RT	Alive without disease	N/A	33
73	Sridhar et al. (2004)	58	F	Data not available	Data not available	Stage III- Non metastatic	Data not available	Data not available	Data not available	Data not available	Data not available	Data not available	Lumpectomy -> adriamycin/cisplatin/RT	Alive without disease	N/A	18
74	Yamamoto et al. (2004)	53	F	Data not available	Data not available	Stage III- Non metastatic	Data not available	Data not available	Data not available	Data not available	Data not available	Data not available	Mastectomy	Alive without disease	N/A	34
75	Yamamoto et al. (2004)	75	F	Data not available	Post	Stage III- Non metastatic	Data not available	Data not available	Data not available	Data not available	Data not available	Data not available	Mastectomy + Adj CMF and tamoxifen	Alive without disease	N/A	43
76	Kinoshita et al. (2008)	31	F	Data not available	Data not available	Stage III- Non metastatic	Data not available	Data not available	Data not available	Data not available	Data not available	Data not available	Neoadj adriamycin + docetaxel -> mastectomy	Died from metastatic disease	N/A	6
77	Kawanishi et al. (2011)	67	F	Data not available	Post	Non metastatic	Data not available	Data not available	Data not available	Data not available	Data not available	Data not available	Lumpectomy -> Adj anastrazole	Alive without disease	N/A	12
78	Adegbola et al. (2005)	46	F	Data not available	Data not available	Non metastatic	Data not available	Data not available	Data not available	Data not available	Data not available	Data not available	Lumpectomy +-> Adj RT, cisplatin/etoposide	Alive without disease	N/A	48
79	Adegbola et al. (2005)	60	F	Data not available	Data not available	Stage III- Non metastatic	Data not available	Data not available	Data not available	Data not available	Data not available	Data not available	Lumpectomy +-> Adj RT, cisplatin/etoposide	Died from disease recurrence	N/A	26
80	Adegbola et al. (2005)	61	F	Data not available	Data not available	Stage III- Non metastatic	Data not available	Data not available	Data not available	Data not available	Data not available	Data not available	Lumpectomy +-> Adj RT, cisplatin/etoposide	Alive with metastatic disease	N/A	6
81	Chua et al. (1997)	45	F	Data not available	Data not available	Stage III- Non metastatic	Data not available	Data not available	Data not available	Data not available	Data not available	Data not available	Lumpectomy	Data not available	Data not available	Data not available
82	Jundt et al. (1984)	52	M	Data not available	N/A	Metastatic	N/A	N/A	Data not available	Data not available	Data not available	Data not available	Chemo/RT	Died from metastatic disease to spine	N/A	14
83	Kimura et al. (2019)	Data not available	Data not available	Data not available	Data not available	Data not available	Data not available	Data not available	Data not available	Data not available	Data not available	Data not available	Data not available	Data not available	Data not available	Data not available
84	Onishi et al. (2019)	Data not available	Data not available	Data not available	Data not available	Data not available	Data not available	Data not available	Data not available	Data not available	Data not available	Data not available	Data not available	Data not available	Data not available	Data not available
85	Qu et al. (2011)	Data not available	Data not available	Data not available	Data not available	Data not available	Data not available	Data not available	Data not available	Data not available	Data not available	Data not available	Data not available	Data not available	Data not available	Data not available
86	Salmo et al. (2001)	46	F	Data not available	Data not available	Non metastatic	Data not available	Data not available	Data not available	Data not available	Data not available	Data not available	Lumpectomy -> Adj Cis/Etop, RT	Alive without disease	9	N/A
87	Samli et al. (2000)	60	F	Data not available	Data not available	Stage III- Non metastatic	Data not available	Data not available	Data not available	Data not available	Data not available	Data not available	Neoadj FEC -> mastectomy + ALND -> RT, cisplatin/Etop + FEC (x 4 cycles)	Alive with metatstaic disease	9	N/A
88	Shaco-Levy et al. (2007)	28	F	Data not available	Pre	Non metastatic	Data not available	Data not available	Data not available	Data not available	Data not available	Data not available	Lumpectomy -> chemo/RT	Data not available	Data not available	Data not available
89	Stein et al. (2005)	54	F	Data not available	Data not available	Stage III- Non metastatic	Data not available	Data not available	Data not available	Data not available	Data not available	Data not available	Neoadj Cisplatin/Etoposide-> lumpectomy + RT	Alive without disease	24	N/A
90	Tachibana et al. (2016)	Data not available	Data not available	Data not available	Data not available	Non metastatic	Data not available	Data not available	Data not available	Data not available	Data not available	Data not available	Data not available	Data not available	Data not available	Data not available
91	Cabibi et al. (2005)	40	F	Data not available	Pre	Non metastatic	Data not available	Data not available	Data not available	Data not available	Data not available	Data not available	Lumpectomy	Data not available	Data not available	Data not available
	LEGEND:
		Unable to obtain full text
	N/A	Not applicable
	Data not available	Either not reported by authors or full text not available
